# Supplementary material for: In Vitro Characterization and Safety Assessment of Streptococcus salivarius, Levilactobacillus brevis and Pediococcus pentosaceus Isolated from the Small Intestine of Broiler Breeders
Source: Microorganisms. 2025 May 27;13(6):1231. doi: 10.3390/microorganisms13061231 (PMC12195246; doi:10.3390/microorganisms13061231)
Supplement: Supplementary file 1 [file microorganisms-13-01231-s001.zip]

Archive with 1 entries (1 files):
- microorganisms-3594956-supplementary.pdf
